# Supplementary material for: p53 promotes peroxisomal fatty acid β-oxidation to repress purine biosynthesis and mediate tumor suppression
Source: Cell Death Dis. 2023 Feb 7;14(2):87. doi: 10.1038/s41419-023-05625-2 (PMC9905075; doi:10.1038/s41419-023-05625-2)
Supplement: Supplementary file 2 — Extended Data Table 1 [file 41419_2023_5625_MOESM2_ESM.xlsx]

## Sheet: Sheet1
Extended Data Table 1. Genes that are significantly associated with p53 KO (by Gene Ontology), Related to Figure 1.
Annotation Cluster 1		Enrichment Score: 13.41
				Count	P_Value	Fold Change	Bonferroni	Benjamini	FDR	LT,PH,PT
	GOTERM_BP_DIRECT	oxidation-reduction process		41	4.7e-17	5	5.1e-14	1.7e-14	1.7e-14	22067618082
	GOTERM_MF_DIRECT	oxidoreductase activity		35	1.2e-13	4.7	6.9e-11	3.4e-11	3.3e-11	21760417446
Annotation Cluster 2		Enrichment Score: 9.11
				Count	P_Value	Fold Change	Bonferroni	Benjamini	FDR	LT,PH,PT
	GOTERM_BP_DIRECT	glycolytic process		9	9.2e-09	21	1e-05	2e-06	2e-06	220,36,18082
	GOTERM_BP_DIRECT	gluconeogenesis		7	5.5e-07	22	0.00061	8.7e-05	8.4e-05	220,26,18082
Annotation Cluster 3		Enrichment Score: 6.89
				Count	P_Value	Fold Change	Bonferroni	Benjamini	FDR	LT,PH,PT
	GOTERM_CC_DIRECT	endoplasmic reticulum membrane		26	3.9e-07	3.3	7.6e-05	1.1e-05	1e-05	22071019662
	GOTERM_CC_DIRECT	endoplasmic reticulum		33	2.8e-05	2.2	0.0054	0.00054	0.0005	220132319662
Annotation Cluster 4		Enrichment Score: 6.64
				Count	P_Value	Fold Change	Bonferroni	Benjamini	FDR	LT,PH,PT
	GOTERM_CC_DIRECT	mitochondrial inner membrane		20	7.4e-08	4.6	1.4e-05	2.9e-06	2.7e-06	22038719662
	GOTERM_CC_DIRECT	mitochondrial matrix		11	5.1e-05	5.2	0.0098	0.0009	0.00083	22018819662
Annotation Cluster 5		Enrichment Score: 5.2
				Count	P_Value	Fold Change	Bonferroni	Benjamini	FDR	LT,PH,PT
	GOTERM_BP_DIRECT	fatty acid metabolic process		14	5.7e-08	7.4	6.3e-05	1e-05	1e-05	22015618082
	GOTERM_BP_DIRECT	fatty acid beta-oxidation		7	1.4e-05	13	0.015	0.0016	0.0015	220,44,18082
Annotation Cluster 6		Enrichment Score: 3.9
				Count	P_Value	Fold Change	Bonferroni	Benjamini	FDR	LT,PH,PT
	GOTERM_CC_DIRECT	peroxisome		10	1.6e-05	6.8	0.0032	0.00035	0.00033	22013119662
Annotation Cluster 7		Enrichment Score: 3.74
				Count	P_Value	Fold Change	Bonferroni	Benjamini	FDR	LT,PH,PT
	GOTERM_BP_DIRECT	carbohydrate phosphorylation		3	0.01	19	1	0.25	0.24
Annotation Cluster 8		Enrichment Score: 2.98								220,13,18082
				Count	P_Value	Fold Change	Bonferroni	Benjamini	FDR	LT,PH,PT
	GOTERM_MF_DIRECT	pyridoxal phosphate binding		7	5.9e-05	10	0.032	0.0041	0.0039	217,55,17446
	GOTERM_BP_DIRECT	biosynthetic process		4	0.01	8.9	1	0.25	0.24	220,37,18082
	GOTERM_MF_DIRECT	amino acid binding		3	0.053	8	1	0.48	0.45	217,30,17446
Annotation Cluster 9		Enrichment Score: 2.87
				Count	P_Value	Fold Change	Bonferroni	Benjamini	FDR	LT,PH,PT
	GOTERM_CC_DIRECT	proteasome core complex		5	6.3e-05	22	0.012	0.001	0.00094	220,20,19662
	GOTERM_CC_DIRECT	proteasome complex		7	9.3e-05	9.5	0.018	0.0014	0.0013	220,66,19662
	GOTERM_MF_DIRECT	threonine-type endopeptidase activity		5	0.00017	17	0.09	0.0094	0.0089	217,23,17446
	GOTERM_BP_DIRECT	antigen processing and presentation of exogenous peptide antigen via MHC class I, TAP-dependent		5	0.00045	14	0.39	0.033	0.032	220,30,18082
	GOTERM_BP_DIRECT	proteolysis involved in cellular protein catabolic process		6	0.00062	8.7	0.5	0.038	0.037	220,57,18082
	GOTERM_CC_DIRECT	spermatoproteasome complex		3	0.0012	54	0.21	0.016	0.015	220,5,19662
	GOTERM_MF_DIRECT	endopeptidase activity		6	0.013	4.3	1	0.18	0.17	21711217446
	GOTERM_BP_DIRECT	proteolysis		10	0.27	1.4	1	1	0.97	22058218082
	GOTERM_MF_DIRECT	peptidase activity		9	0.31	1.4	1	1	0.95	21751617446
Annotation Cluster 10		Enrichment Score: 2.79
				Count	P_Value	Fold Change	Bonferroni	Benjamini	FDR	LT,PH,PT
	GOTERM_CC_DIRECT	organelle membrane		10	1e-06	9.5	0.0002	2.5e-05	2.3e-05	220,94,19662
	GOTERM_MF_DIRECT	iron ion binding		10	0.0013	3.8	0.53	0.047	0.044	21721217446
	GOTERM_MF_DIRECT	monooxygenase activity		7	0.0023	5.2	0.72	0.066	0.063	21710817446
	GOTERM_MF_DIRECT	oxidoreductase activity, acting on paired donors, with incorporation or reduction of molecular oxygen		6	0.0078	4.9	0.99	0.13	0.12	217,99,17446
	GOTERM_MF_DIRECT	heme binding		7	0.022	3.2	1	0.29	0.27	21717517446
	GOTERM_MF_DIRECT	steroid hydroxylase activity		4	0.029	6	1	0.31	0.29	217,54,17446
	COG_ONTOLOGY	Secondary metabolites biosynthesis, transport, and catabolism		6	0.071	2.6	0.69	0.55	0.55	421172126
	GOTERM_MF_DIRECT	aromatase activity		3	0.073	6.7	1	0.56	0.53	217,36,17446
Annotation Cluster 11		Enrichment Score: 2.58
				Count	P_Value	Fold Change	Bonferroni	Benjamini	FDR	LT,PH,PT
	GOTERM_MF_DIRECT	transferase activity, transferring glycosyl groups		14	2e-06	5.4	0.0011	0.00016	0.00015	21720817446
	GOTERM_BP_DIRECT	protein glycosylation		6	0.014	4.3	1	0.3	0.29	22011618082
	GOTERM_MF_DIRECT	galactosyltransferase activity		3	0.025	12	1	0.29	0.27	217,20,17446
	GOTERM_CC_DIRECT	Golgi membrane		8	0.16	1.8	1	0.96	0.89	22040319662
Annotation Cluster 12		Enrichment Score: 2.58
				Count	P_Value	Fold Change	Bonferroni	Benjamini	FDR	LT,PH,PT
	GOTERM_MF_DIRECT	ATP binding		34	0.00092	1.8	0.4	0.039	0.037	217150717446
	GOTERM_BP_DIRECT	phosphorylation		17	0.0033	2.3	0.97	0.12	0.12	22061218082
	GOTERM_MF_DIRECT	kinase activity		18	0.0044	2.1	0.92	0.085	0.081	21767417446
	GOTERM_MF_DIRECT	nucleotide binding		32	0.081	1.3	1	0.6	0.57	217193617446
Annotation Cluster 13		Enrichment Score: 2.53
				Count	P_Value	Fold Change	Bonferroni	Benjamini	FDR	LT,PH,PT
	GOTERM_BP_DIRECT	lipid transport		7	0.0023	5.2	0.92	0.11	0.1	22011118082
	GOTERM_MF_DIRECT	phospholipid transporter activity		3	0.0078	22	0.99	0.13	0.12	217,11,17446
Annotation Cluster 14		Enrichment Score: 2.5
				Count	P_Value	Fold Change	Bonferroni	Benjamini	FDR	LT,PH,PT
	GOTERM_BP_DIRECT	maintenance of protein location in mitochondrion		3	0.0014	49	0.79	0.078	0.076	220,5,18082
	GOTERM_BP_DIRECT	establishment of protein localization to mitochondrion		3	0.0029	35	0.96	0.12	0.11	220,7,18082
	GOTERM_CC_DIRECT	mitochondrial outer membrane		7	0.0074	4.1	0.76	0.08	0.074	22015319662
Annotation Cluster 15		Enrichment Score: 2.4		Count	P_Value	Fold Change	Bonferroni	Benjamini	FDR	LT,PH,PT
	GOTERM_MF_DIRECT	ligase activity		8	0.16	1.8	1	0.92	0.87	21736217446
Annotation Cluster 16		Enrichment Score: 2.37		Count	P_Value	Fold Change	Bonferroni	Benjamini	FDR	LT,PH,PT
	GOTERM_CC_DIRECT	lysosome		12	0.0013	3.2	0.22	0.016	0.015	22033119662
	GOTERM_MF_DIRECT	hydrolase activity, acting on glycosyl bonds		6	0.0028	6.2	0.79	0.075	0.071	217,78,17446
	GOTERM_MF_DIRECT	hydrolase activity, hydrolyzing O-glycosyl compounds		4	0.011	8.5	1	0.17	0.16	217,38,17446
	GOTERM_CC_DIRECT	lysosomal membrane		5	0.26	1.9	1	1	0.93	22023419662
Annotation Cluster 17		Enrichment Score: 2.04
				Count	P_Value	Fold Change	Bonferroni	Benjamini	FDR	LT,PH,PT
	GOTERM_MF_DIRECT	symporter activity		7	0.0027	5	0.78	0.075	0.071	21711217446
	GOTERM_CC_DIRECT	integral component of plasma membrane		15	0.37	1.2	1	1	0.93	220112619662
Annotation Cluster 18		Enrichment Score: 1.99
				Count	P_Value	Fold Change	Bonferroni	Benjamini	FDR	LT,PH,PT
	GOTERM_MF_DIRECT	glucuronosyltransferase activity		4	0.0054	11	0.95	0.1	0.095	217,29,17446
	GOTERM_BP_DIRECT	flavonoid biosynthetic process		3	0.026	12	1	0.48	0.47	220,21,18082
	GOTERM_BP_DIRECT	flavonoid glucuronidation		3	0.026	12	1	0.48	0.47	220,21,18082
Annotation Cluster 19		Enrichment Score: 1.88
				Count	P_Value	Fold Change	Bonferroni	Benjamini	FDR	LT,PH,PT
	GOTERM_CC_DIRECT	mitochondrial respiratory chain complex I		5	0.0018	9.5	0.3	0.022	0.021	220,47,19662
	GOTERM_CC_DIRECT	respiratory chain		5	0.004	7.7	0.54	0.045	0.042	220,58,19662
Annotation Cluster 20		Enrichment Score: 1.86
				Count	P_Value	Fold Change	Bonferroni	Benjamini	FDR	LT,PH,PT
	GOTERM_BP_DIRECT	one-carbon metabolic process		4	0.0061	11	1	0.16	0.16	220,31,18082
	GOTERM_MF_DIRECT	carbonate dehydratase activity		3	0.014	16	1	0.2	0.19	217,15,17446
Annotation Cluster 21		Enrichment Score: 1.77
				Count	P_Value	Fold Change	Bonferroni	Benjamini	FDR	LT,PH,PT
	GOTERM_BP_DIRECT	ceramide biosynthetic process		4	0.0037	13	0.98	0.13	0.13	220,26,18082
Annotation Cluster 22		Enrichment Score: 1.75
				Count	P_Value	Fold Change	Bonferroni	Benjamini	FDR	LT,PH,PT
	GOTERM_CC_DIRECT	membrane		117	9.5e-08	1.5	1.8e-05	3.1e-06	2.8e-06	220699819662
	GOTERM_CC_DIRECT	integral component of membrane		74	0.72	0.96	1	1	0.93	220687819662
Annotation Cluster 23		Enrichment Score: 1.72
				Count	P_Value	Fold Change	Bonferroni	Benjamini	FDR	LT,PH,PT
	GOTERM_MF_DIRECT	transporter activity		9	0.0057	3.3	0.96	0.1	0.098	21721717446
	GOTERM_MF_DIRECT	transmembrane transporter activity		4	0.019	7	1	0.26	0.25	217,46,17446
	GOTERM_BP_DIRECT	carbohydrate transport		3	0.074	6.7	1	0.89	0.86	220,37,18082
	GOTERM_BP_DIRECT	transmembrane transport		9	0.076	2	1	0.91	0.88	22036418082
Annotation Cluster 24		Enrichment Score: 1.71
				Count	P_Value	Fold Change	Bonferroni	Benjamini	FDR	LT,PH,PT
	GOTERM_MF_DIRECT	electron carrier activity		5	0.0042	7.6	0.9	0.083	0.079	217,53,17446
	GOTERM_BP_DIRECT	fatty acid beta-oxidation using acyl-CoA dehydrogenase		3	0.022	13	1	0.43	0.42	220,19,18082
	GOTERM_MF_DIRECT	flavin adenine dinucleotide binding		4	0.06	4.5	1	0.5	0.47	217,72,17446
Annotation Cluster 25		Enrichment Score: 1.68
				Count	P_Value	Fold Change	Bonferroni	Benjamini	FDR	LT,PH,PT
	GOTERM_BP_DIRECT	lipid catabolic process		7	0.0021	5.3	0.9	0.11	0.1	22010918082
	GOTERM_MF_DIRECT	phospholipase A2 activity		4	0.0035	13	0.86	0.082	0.078	217,25,17446
	GOTERM_BP_DIRECT	arachidonic acid secretion		4	0.0037	13	0.98	0.13	0.13	220,26,18082
	GOTERM_BP_DIRECT	phospholipid metabolic process		3	0.092	5.9	1	0.97	0.94	220,42,18082
	GOTERM_MF_DIRECT	calcium ion binding		5	0.98	0.58	1	1	0.98	21769917446
Annotation Cluster 26		Enrichment Score: 1.23
				Count	P_Value	Fold Change	Bonferroni	Benjamini	FDR	LT,PH,PT
	GOTERM_MF_DIRECT	glutathione peroxidase activity		3	0.025	12	1	0.29	0.27	217,20,17446
	GOTERM_MF_DIRECT	glutathione transferase activity		3	0.063	7.3	1	0.5	0.47	217,33,17446
