# Supplementary material for: p53 promotes peroxisomal fatty acid β-oxidation to repress purine biosynthesis and mediate tumor suppression
Source: Cell Death Dis. 2023 Feb 7;14(2):87. doi: 10.1038/s41419-023-05625-2 (PMC9905075; doi:10.1038/s41419-023-05625-2)
Supplement: Supplementary file 3 — Extended Data Table 2 [file 41419_2023_5625_MOESM3_ESM.xlsx]

## Sheet: Sheet1
Extended Data Table 2. Genes that are significantly associated with p53 null (by Gene Ontology), Related to Figure S1.
Annotation Cluster 1		Enrichment Score: 23.29
				Count	P_Value	Fold Change	Bonferroni	Benjamini	FDR	LT,PH,PT
	GOTERM_BP_DIRECT	lipid metabolic process		40	3.4e-24	8.1	3.5e-21	3.5e-21	3.4e-21	19445918082
Annotation Cluster 2		Enrichment Score: 13.63
				Count	P_Value	Fold Change	Bonferroni	Benjamini	FDR	LT,PH,PT
	GOTERM_BP_DIRECT	oxidation-reduction process		37	9.9e-16	5.1	1e-12	3.5e-13	3.4e-13	19467618082
	GOTERM_MF_DIRECT	oxidoreductase activity		35	2.9e-15	5.3	1.4e-12	5.2e-13	5e-13	19260417446
Annotation Cluster 3		Enrichment Score: 10.24
				Count	P_Value	Fold Change	Bonferroni	Benjamini	FDR	LT,PH,PT
	GOTERM_CC_DIRECT	endoplasmic reticulum membrane		31	2.5e-11	4.3	4.7e-09	2.3e-09	2.1e-09	19871019662
	GOTERM_CC_DIRECT	endoplasmic reticulum		39	3.2e-09	2.9	6.1e-07	1.9e-07	1.7e-07	198132319662
Annotation Cluster 4		Enrichment Score: 8.32		Count	P_Value	Fold Change	Bonferroni	Benjamini	FDR	LT,PH,PT
	GOTERM_CC_DIRECT	Carbon metabolism		13	3.5e-06	5.5	0.00069	0.00014	0.00013	1571167691
Annotation Cluster 5		Enrichment Score: 4.96
				Count	P_Value	Fold Change	Bonferroni	Benjamini	FDR	LT,PH,PT
	GOTERM_BP_DIRECT	one-carbon metabolic process		8	3e-08	24	3.1e-05	4.5e-06	4.4e-06	194,31,18082
	GOTERM_BP_DIRECT	tetrahydrofolate metabolic process		5	1.5e-06	52	0.0016	0.00015	0.00014	194,9,18082
	GOTERM_BP_DIRECT	glycine biosynthetic process		3	0.00067	70	0.51	0.027	0.026	194,4,18082
	GOTERM_BP_DIRECT	tetrahydrofolate interconversion		3	0.007	23	1	0.19	0.19	194,12,18082
Annotation Cluster 6		Enrichment Score: 4.79
				Count	P_Value	Fold Change	Bonferroni	Benjamini	FDR	LT,PH,PT
	GOTERM_BP_DIRECT	fatty acid metabolic process		14	1.3e-08	8.4	1.3e-05	2.2e-06	2.2e-06	19415618082
	GOTERM_BP_DIRECT	fatty acid biosynthetic process		10	9.1e-08	13	9.5e-05	1.2e-05	1.2e-05	194,74,18082
	GOTERM_BP_DIRECT	unsaturated fatty acid biosynthetic process		4	0.0005	25	0.41	0.021	0.02	194,15,18082
	GOTERM_BP_DIRECT	long-chain fatty acid biosynthetic process		3	0.0039	31	0.98	0.12	0.11	194,9,18082
Annotation Cluster 7		Enrichment Score: 4.56
				Count	P_Value	Fold Change	Bonferroni	Benjamini	FDR	LT,PH,PT
	GOTERM_MF_DIRECT	pyridoxal phosphate binding		9	1.4e-07	15	7e-05	1.4e-05	1.4e-05	192,55,17446
	GOTERM_BP_DIRECT	glycine metabolic process		4	9.6e-05	41	0.096	0.0044	0.0043	194,9,18082
	GOTERM_BP_DIRECT	L-serine metabolic process		3	0.0017	47	0.82	0.058	0.056	194,6,18082
Annotation Cluster 8		Enrichment Score: 3.94		Count	P_Value	Fold Change	Bonferroni	Benjamini	FDR	LT,PH,PT
	GOTERM_BP_DIRECT	glutamine metabolic process		6	1.8e-06	28	0.0019	0.00016	0.00015	194,20,18082
	GOTERM_BP_DIRECT	purine nucleotide biosynthetic process		5	5.3e-05	23	0.054	0.0027	0.0026	194,20,18082
Annotation Cluster 9		Enrichment Score: 3.69
				Count	P_Value	Fold Change	Bonferroni	Benjamini	FDR	LT,PH,PT
	GOTERM_BP_DIRECT	glutamine metabolic process		6	1.8e-06	28	0.0019	0.00016	0.00015	194,20,18082
Annotation Cluster 10		Enrichment Score: 3.68
				Count	P_Value	Fold Change	Bonferroni	Benjamini	FDR	LT,PH,PT
	GOTERM_BP_DIRECT	phospholipid biosynthetic process		7	3.9e-05	11	0.04	0.0022	0.0022	194,59,18082
Annotation Cluster 11		Enrichment Score: 3.19
				Count	P_Value	Fold Change	Bonferroni	Benjamini	FDR	LT,PH,PT
	GOTERM_CC_DIRECT	Golgi membrane		11	0.0076	2.7	0.76	0.085	0.077	19840319662
	GOTERM_CC_DIRECT	Golgi apparatus		21	0.016	1.8	0.96	0.15	0.13	198119019662
Annotation Cluster 12		Enrichment Score: 3.17
				Count	P_Value	Fold Change	Bonferroni	Benjamini	FDR	LT,PH,PT
	GOTERM_CC_DIRECT	nuclear pore		10	1.5e-08	16	2.7e-06	4.6e-07	4.2e-07	198,64,19662
	GOTERM_CC_DIRECT	nuclear pore outer ring		6	2.3e-08	60	4.4e-06	6.3e-07	5.7e-07	198,10,19662
	GOTERM_BP_DIRECT	mRNA transport		9	4.5e-06	9.5	0.0047	0.00032	0.00031	194,88,18082
	GOTERM_MF_DIRECT	structural constituent of nuclear pore		5	3e-05	27	0.015	0.0021	0.0021	192,17,17446
	GOTERM_BP_DIRECT	nuclear pore organization		4	6.4e-05	47	0.065	0.0031	0.003	194,8,18082
	GOTERM_MF_DIRECT	nucleocytoplasmic transporter activity		4	0.00078	21	0.33	0.026	0.025	192,17,17446
	GOTERM_CC_DIRECT	nuclear membrane		9	0.002	4	0.32	0.033	0.03	19822619662
	GOTERM_CC_DIRECT	kinetochore		6	0.0072	5	0.75	0.085	0.077	19812019662
	GOTERM_BP_DIRECT	mRNA export from nucleus		4	0.0077	9.8	1	0.21	0.2	194,38,18082
	GOTERM_CC_DIRECT	condensed chromosome kinetochore		5	0.01	5.9	0.85	0.11	0.097	198,84,19662
	GOTERM_CC_DIRECT	chromosome, centromeric region		5	0.054	3.5	1	0.42	0.39	19814119662
	GOTERM_BP_DIRECT	protein transport		11	0.1	1.7	1	0.98	0.96	19459218082
	GOTERM_BP_DIRECT	protein import into nucleus		3	0.15	4.4	1	1	0.97	194,63,18082
	GOTERM_CC_DIRECT	chromosome		5	0.45	1.4	1	1	0.92	19834419662
Annotation Cluster 13		Enrichment Score: 3.07
				Count	P_Value	Fold Change	Bonferroni	Benjamini	FDR	LT,PH,PT
	GOTERM_MF_DIRECT	kinase activity		19	0.00045	2.6	0.2	0.02	0.02	19267417446
	GOTERM_BP_DIRECT	phosphorylation		17	0.0009	2.6	0.61	0.035	0.034	19461218082
	GOTERM_MF_DIRECT	nucleotide binding		36	0.0019	1.7	0.62	0.061	0.059	192193617446
	GOTERM_MF_DIRECT	ATP binding		27	0.014	1.6	1	0.29	0.28	192150717446
Annotation Cluster 14		Enrichment Score: 3.04
				Count	P_Value	Fold Change	Bonferroni	Benjamini	FDR	LT,PH,PT
	GOTERM_BP_DIRECT	glutamine metabolic process		6	1.8e-06	28	0.0019	0.00016	0.00015	194,20,18082
	GOTERM_MF_DIRECT	ligase activity		9	0.046	2.3	1	0.49	0.48	19236217446
Annotation Cluster 15		Enrichment Score: 3.03
				Count	P_Value	Fold Change	Bonferroni	Benjamini	FDR	LT,PH,PT
	GOTERM_MF_DIRECT	pantothenate kinase activity		3	0.00071	68	0.3	0.025	0.025	192,4,17446
	GOTERM_BP_DIRECT	coenzyme A biosynthetic process		3	0.0059	25	1	0.17	0.17	194,11,18082
Annotation Cluster 16		Enrichment Score: 2.96
				Count	P_Value	Fold Change	Bonferroni	Benjamini	FDR	LT,PH,PT
	GOTERM_MF_DIRECT	sulfotransferase activity		6	0.00028	10	0.13	0.018	0.017	192,53,17446
Annotation Cluster 17		Enrichment Score: 2.74
				Count	P_Value	Fold Change	Bonferroni	Benjamini	FDR	LT,PH,PT
	GOTERM_BP_DIRECT	sphingolipid metabolic process		6	3.8e-05	16	0.039	0.0022	0.0022	194,36,18082
	GOTERM_BP_DIRECT	ceramide biosynthetic process		4	0.0026	14	0.93	0.085	0.083	194,26,18082
Annotation Cluster 18		Enrichment Score: 2.34
				Count	P_Value	Fold Change	Bonferroni	Benjamini	FDR	LT,PH,PT
	GOTERM_BP_DIRECT	glucose metabolic process		4	0.036	5.5	1	0.6	0.59	194,68,18082
Annotation Cluster 19		Enrichment Score: 2.27
				Count	P_Value	Fold Change	Bonferroni	Benjamini	FDR	LT,PH,PT
	GOTERM_BP_DIRECT	steroid metabolic process		9	3.2e-06	10	0.0033	0.00026	0.00025	194,84,18082
	GOTERM_CC_DIRECT	organelle membrane		7	0.00037	7.4	0.067	0.0069	0.0064	198,94,19662
	GOTERM_MF_DIRECT	heme binding		7	0.013	3.6	1	0.28	0.27	19217517446
	COG_ONTOLOGY	Secondary metabolites biosynthesis, transport, and catabolism		6	0.016	3.8	0.17	0.045	0.045	291172126
	GOTERM_MF_DIRECT	oxidoreductase activity, acting on paired donors, with incorporation or reduction of molecular oxygen		5	0.023	4.6	1	0.38	0.37	192,99,17446
	GOTERM_MF_DIRECT	iron ion binding		7	0.029	3	1	0.43	0.42	19221217446
	GOTERM_MF_DIRECT	monooxygenase activity		5	0.031	4.2	1	0.43	0.42	19210817446
Annotation Cluster 20		Enrichment Score: 2.15
				Count	P_Value	Fold Change	Bonferroni	Benjamini	FDR	LT,PH,PT
	UP_SEQ_FEATURE	domain:Cytochrome b5 heme-binding		3	0.013	17	1	0.42	0.42	195,16,18012
Annotation Cluster 21		Enrichment Score: 2.12
				Count	P_Value	Fold Change	Bonferroni	Benjamini	FDR	LT,PH,PT
	GOTERM_BP_DIRECT	tetrapyrrole biosynthetic process		3	0.0011	56	0.69	0.042	0.04	194,5,18082
	GOTERM_BP_DIRECT	protoporphyrinogen IX biosynthetic process		3	0.0039	31	0.98	0.12	0.11	194,9,18082
	GOTERM_BP_DIRECT	heme biosynthetic process		3	0.017	15	1	0.39	0.38	194,19,18082
Annotation Cluster 22		Enrichment Score: 2.05
				Count	P_Value	Fold Change	Bonferroni	Benjamini	FDR	LT,PH,PT
	GOTERM_CC_DIRECT	membrane		102	4.3e-06	1.4	0.00082	0.0001	9.4e-05	198699819662
	GOTERM_CC_DIRECT	integral component of membrane		73	0.35	1.1	1	1	0.92	198687819662
Annotation Cluster 23		Enrichment Score: 1.72
				Count	P_Value	Fold Change	Bonferroni	Benjamini	FDR	LT,PH,PT
	GOTERM_MF_DIRECT	aldehyde dehydrogenase (NAD) activity		3	0.018	14	1	0.35	0.34	192,19,17446
	GOTERM_MF_DIRECT	oxidoreductase activity, acting on the aldehyde or oxo group of donors, NAD or NADP as acceptor		3	0.048	8.5	1	0.5	0.48	192,32,17446
Annotation Cluster 24		Enrichment Score: 1.67
				Count	P_Value	Fold Change	Bonferroni	Benjamini	FDR	LT,PH,PT
	GOTERM_MF_DIRECT	oxidoreductase activity, acting on the CH-CH group of donors		4	0.0035	13	0.82	0.1	0.099	192,28,17446
	GOTERM_BP_DIRECT	lipid homeostasis		4	0.0095	9.1	1	0.25	0.24	194,41,18082
	GOTERM_MF_DIRECT	acyl-CoA dehydrogenase activity		3	0.015	16	1	0.29	0.28	192,17,17446
	GOTERM_BP_DIRECT	fatty acid beta-oxidation using acyl-CoA dehydrogenase		3	0.017	15	1	0.39	0.38	194,19,18082
	GOTERM_MF_DIRECT	electron carrier activity		4	0.02	6.9	1	0.36	0.35	192,53,17446
	GOTERM_MF_DIRECT	flavin adenine dinucleotide binding		4	0.044	5	1	0.49	0.47	192,72,17446
	GOTERM_MF_DIRECT	fatty-acyl-CoA binding		3	0.056	7.8	1	0.52	0.51	192,35,17446
Annotation Cluster 25		Enrichment Score: 1.66
				Count	P_Value	Fold Change	Bonferroni	Benjamini	FDR	LT,PH,PT
	GOTERM_CC_DIRECT	peroxisome		7	0.0021	5.3	0.33	0.033	0.03	19813119662
Annotation Cluster 26		Enrichment Score: 1.31
				Count	P_Value	Fold Change	Bonferroni	Benjamini	FDR	LT,PH,PT
	GOTERM_CC_DIRECT	lysosome		10	0.0063	3	0.7	0.08	0.073	19833119662
	GOTERM_MF_DIRECT	hydrolase activity, acting on glycosyl bonds		4	0.054	4.7	1	0.51	0.5	192,78,17446
	GOTERM_CC_DIRECT	lysosomal membrane		6	0.087	2.5	1	0.59	0.54	19823419662
