# Supplementary material for: p53 promotes peroxisomal fatty acid β-oxidation to repress purine biosynthesis and mediate tumor suppression
Source: Cell Death Dis. 2023 Feb 7;14(2):87. doi: 10.1038/s41419-023-05625-2 (PMC9905075; doi:10.1038/s41419-023-05625-2)
Supplement: Supplementary file 4 — Extended Data Table 3 [file 41419_2023_5625_MOESM4_ESM.xlsx]

## Sheet: Sheet1
Extended Data Table 3. The correlation between peroxisomal β-oxidation rate-limiting enzyme genes expression and 1639 human transcription factors (TFs), Related to Figure 2.
TCGA-COAD
Gene	TF	correlation	p.value		Gene	TF	correlation	p.value		Gene	TF	correlation	p.value			Gene	TF	correlation	p.value			Gene	TF	correlation	p.value
ACOX1	MXI1	0.702857	9.12425e-78		EHHADH	ZBTB7C	0.587163	5.95883e-49		ACAA1	ZBTB7B	0.617978	1.84639e-55			SCP2	GPBP1L1	0.741879	6.35811e-91			ACOX3	ESRRA	0.379436	4.78639e-19
ACOX1	NR5A2	0.667205	1.69129e-67		EHHADH	NR3C2	0.584644	1.89167e-48		ACAA1	ISX	0.468793	1.91712e-29			SCP2	NR5A2	0.626848	1.8036e-57			ACOX3	FOXD2	0.362278	2.18911e-17
ACOX1	NR3C2	0.658945	2.55431e-65		EHHADH	KLF4	0.549445	7.07508e-42		ACAA1	PPARD	0.46311	1.09629e-28			SCP2	NR3C2	0.623277	1.184e-56			ACOX3	MXD4	0.361068	2.84207e-17
ACOX1	ISX	0.618986	1.09923e-55		EHHADH	NR5A2	0.544236	5.72081e-41		ACAA1	ZNF575	0.456336	8.39818e-28			SCP2	KLF4	0.540932	2.11372e-40			ACOX3	NR2F6	0.356755	7.14276e-17
ACOX1	ZNF575	0.602229	4.80208e-52		EHHADH	GPBP1L1	0.521994	2.88256e-37		ACAA1	KLF4	0.449271	6.69366e-27			SCP2	KLF3	0.533688	3.52843e-39			ACOX3	VDR	0.352699	1.67752e-16
ACOX1	ZBTB7B	0.573388	2.92004e-46		EHHADH	ZNF575	0.480064	5.46958e-31		ACAA1	RXRA	0.448074	9.46982e-27			SCP2	ISX	0.531765	7.3657e-39			ACOX3	ZNF837	0.344849	8.4578e-16
ACOX1	KLF4	0.572844	3.70631e-46		EHHADH	PPARG	0.462271	1.41404e-28		ACAA1	VDR	0.435963	2.93407e-25			SCP2	ZNF684	0.517557	1.46594e-36			ACOX3	OVOL1	0.338084	3.28851e-15
ACOX1	DMRTA1	0.567943	3.11901e-45		EHHADH	DPF3	0.453847	1.7547e-27		ACAA1	NR2F6	0.413415	1.22605e-22			SCP2	MXI1	0.516726	1.98259e-36			ACOX3	CEBPA	0.335573	5.39855e-15
ACOX1	TEF	0.535322	1.88107e-39		EHHADH	DMRTA1	0.451192	3.8251e-27		ACAA1	CC2D1A	0.409585	3.26811e-22			SCP2	ZFP91	0.501433	4.43778e-34			ACOX3	CC2D1A	0.318793	1.32145e-13
ACOX1	SPIB	0.531981	6.78202e-39		EHHADH	SPIB	0.445969	1.73747e-26		ACAA1	SPIB	0.408048	4.82671e-22			SCP2	HNF4G	0.500555	6.00482e-34			ACOX3	ZBTB7B	0.316239	2.11348e-13
ACOX1	SATB2	0.521748	3.15685e-37		EHHADH	MXI1	0.444491	2.65332e-26		ACAA1	ESRRA	0.401835	2.28726e-21			SCP2	SPIB	0.492938	7.97996e-33			ACOX3	CDX1	0.308077	9.19618e-13
ACOX1	GPBP1L1	0.512331	9.65603e-36		EHHADH	ISX	0.442683	4.44163e-26		ACAA1	ZNF219	0.398776	4.86165e-21			SCP2	ZBTB7C	0.481278	3.69943e-31
ACOX1	TFCP2L1	0.503484	2.18205e-34		EHHADH	PPARA	0.40138	2.55998e-21		ACAA1	NR5A2	0.378587	5.81464e-19			SCP2	TEF	0.47895	7.82163e-31
ACOX1	MXD1	0.487243	5.29409e-32		EHHADH	ZBTB7B	0.399834	3.74938e-21		ACAA1	ZNF341	0.377615	7.25981e-19			SCP2	PPARA	0.475734	2.17852e-30
ACOX1	PPARG	0.484786	1.18492e-31		EHHADH	TEF	0.399565	4.00624e-21		ACAA1	CDX1	0.359896	3.6562e-17			SCP2	DMRTA1	0.47494	2.8011e-30
ACOX1	THRB	0.474454	3.2659e-30		EHHADH	BARX2	0.394713	1.30785e-20		ACAA1	ZBTB48	0.354377	1.17989e-16			SCP2	DPF3	0.453365	2.02241e-27
ACOX1	VDR	0.451835	3.16914e-27		EHHADH	KLF3	0.392115	2.44504e-20		ACAA1	NR3C2	0.35191	1.97751e-16			SCP2	NR1H4	0.446155	1.64675e-26
ACOX1	NR1H4	0.451508	3.48801e-27		EHHADH	EPAS1	0.390965	3.21892e-20		ACAA1	OVOL1	0.344466	9.14083e-16			SCP2	GTF2B	0.439889	9.78745e-26
ACOX1	IRF4	0.451057	3.97965e-27		EHHADH	VDR	0.377167	8.04051e-19		ACAA1	TEF	0.342811	1.27783e-15			SCP2	GABPA	0.434324	4.6215e-25
ACOX1	ZNF821	0.444127	2.94393e-26		EHHADH	ZNF396	0.356869	6.97222e-17		ACAA1	ZBTB7C	0.341978	1.51117e-15			SCP2	CREBL2	0.426337	4.0793e-24
ACOX1	ZBTB7C	0.442128	5.20014e-26		EHHADH	NR1H4	0.340522	2.02376e-15		ACAA1	NR1H2	0.341902	1.53442e-15			SCP2	NFE2L2	0.413264	1.2746e-22
ACOX1	EPAS1	0.437944	1.68928e-25		EHHADH	IRF4	0.337883	3.42219e-15		ACAA1	TBX10	0.340585	1.9983e-15			SCP2	ZNF658	0.406845	6.5408e-22
ACOX1	PPARA	0.431468	1.01354e-24		EHHADH	ZFP3	0.335466	5.51403e-15		ACAA1	ZBTB22	0.338237	3.19024e-15			SCP2	ZHX1	0.398549	5.14079e-21
ACOX1	KLF3	0.419073	2.8132e-23		EHHADH	ZFP91	0.334899	6.16197e-15		ACAA1	NR1H4	0.326957	2.85817e-14			SCP2	RXRG	0.398512	5.18784e-21
ACOX1	ARHGAP35	0.418416	3.34293e-23		EHHADH	IRF2	0.331998	1.08497e-14		ACAA1	NFYC	0.326801	2.94441e-14			SCP2	THRB	0.397607	6.47227e-21
ACOX1	ZFP3	0.41729	4.48721e-23		EHHADH	NFE2L2	0.331301	1.24181e-14		ACAA1	NR1H3	0.31874	1.3345e-13			SCP2	KLF9	0.397587	6.5043e-21
ACOX1	RXRG	0.404789	1.09616e-21		EHHADH	ZNF658	0.327057	2.80423e-14		ACAA1	DPF3	0.314006	3.17438e-13			SCP2	FOXN3	0.396327	8.84249e-21
ACOX1	SHOX	0.40336	1.56607e-21		EHHADH	IRF6	0.325265	3.94108e-14		ACAA1	ZBTB17	0.313418	3.53138e-13			SCP2	VDR	0.392248	2.36794e-20
ACOX1	ZNF439	0.40159	2.43037e-21		EHHADH	NCOA1	0.323716	5.27863e-14		ACAA1	ZNF213	0.312215	4.38844e-13			SCP2	SMAD1	0.385825	1.08665e-19
ACOX1	FOXD2	0.400353	3.29937e-21		EHHADH	MLXIP	0.320792	9.12276e-14		ACAA1	ZNF784	0.312197	4.40231e-13			SCP2	IRF2	0.385554	1.15814e-19
ACOX1	ZNF844	0.39218	2.40733e-20		EHHADH	KLF13	0.319803	1.09619e-13		ACAA1	THRB	0.312008	4.555e-13			SCP2	TMF1	0.379858	4.34474e-19
ACOX1	FOXN3	0.389805	4.24438e-20		EHHADH	TCF7L2	0.314239	3.04295e-13		ACAA1	PPARG	0.311308	5.16577e-13			SCP2	TOPORS	0.37421	1.57115e-18
ACOX1	DPF3	0.385478	1.17877e-19		EHHADH	MXD1	0.314238	3.04352e-13		ACAA1	CEBPA	0.3102	6.30121e-13			SCP2	ZBTB7B	0.372156	2.49241e-18
ACOX1	RXRA	0.382007	2.6461e-19		EHHADH	KLF9	0.311656	4.85317e-13		ACAA1	E4F1	0.308992	7.81659e-13			SCP2	TCF21	0.371945	2.61266e-18
ACOX1	HNF4G	0.378537	5.8816e-19		EHHADH	FOXA1	0.30989	6.65966e-13		ACAA1	RFX1	0.30285	2.3034e-12			SCP2	ZNF396	0.370236	3.82448e-18
ACOX1	TCF21	0.375099	1.28571e-18		EHHADH	RXRA	0.309037	7.75453e-13								SCP2	ZBTB14	0.366603	8.53423e-18
ACOX1	ZNF217	0.370321	3.75332e-18		EHHADH	RXRG	0.308236	8.94016e-13								SCP2	ATMIN	0.3632	1.79287e-17
ACOX1	NCOA2	0.35919	4.25241e-17		EHHADH	RREB1	0.307353	1.04559e-12								SCP2	EPAS1	0.36301	1.86853e-17
ACOX1	NFE2L1	0.357584	5.98926e-17		EHHADH	NFE2L1	0.304508	1.7247e-12								SCP2	FAM200B	0.36245	2.10938e-17
ACOX1	ZNF536	0.355394	9.52383e-17													SCP2	ZNF575	0.354903	1.05627e-16
ACOX1	HNF1B	0.354705	1.10136e-16													SCP2	NCOA1	0.35243	1.77446e-16
ACOX1	ZNF429	0.352331	1.81143e-16													SCP2	PPARG	0.35056	2.61843e-16
ACOX1	ZNF704	0.350813	2.48469e-16													SCP2	ZNF440	0.349336	3.37339e-16
ACOX1	MEF2C	0.350726	2.52967e-16													SCP2	ZNF624	0.348562	3.95702e-16
ACOX1	NKX2-3	0.344361	9.33759e-16													SCP2	RORC	0.344054	9.93854e-16
ACOX1	ZNF44	0.342378	1.39424e-15													SCP2	ATF1	0.340472	2.04412e-15
ACOX1	TSHZ1	0.341327	1.72221e-15													SCP2	KLF5	0.340466	2.04654e-15
ACOX1	NR1I2	0.339595	2.43526e-15													SCP2	MXD1	0.340385	2.0797e-15
ACOX1	ZBTB10	0.339204	2.63253e-15													SCP2	IRF6	0.339705	2.38226e-15
ACOX1	ZHX1	0.332037	1.07671e-14													SCP2	ZFP3	0.338263	3.17434e-15
ACOX1	FOXO4	0.328184	2.26189e-14													SCP2	ZNF821	0.336871	4.18065e-15
ACOX1	ZNF440	0.328169	2.2682e-14													SCP2	NKX2-3	0.335835	5.12782e-15
ACOX1	PHOX2A	0.326792	2.94944e-14													SCP2	TFCP2L1	0.333581	7.97424e-15
ACOX1	ELF4	0.325225	3.97117e-14													SCP2	SATB2	0.327808	2.43038e-14
ACOX1	PITX2	0.324806	4.29806e-14													SCP2	ZNF436	0.327798	2.43476e-14
ACOX1	NCOA1	0.324423	4.62007e-14													SCP2	MTF1	0.325199	3.99035e-14
ACOX1	KLF6	0.322999	6.03969e-14													SCP2	TSHZ1	0.323639	5.35563e-14
ACOX1	HBP1	0.320458	9.70708e-14													SCP2	BARX2	0.32221	7.00144e-14
ACOX1	NFE2L2	0.319989	1.05915e-13													SCP2	GPBP1	0.319638	1.13032e-13
ACOX1	PPARD	0.317952	1.54324e-13													SCP2	MBD4	0.314742	2.7772e-13
ACOX1	SALL1	0.316767	1.91864e-13													SCP2	ZFP2	0.313882	3.24645e-13
ACOX1	ARNTL	0.313451	3.51041e-13													SCP2	NFE2L1	0.313529	3.46133e-13
ACOX1	ZNF823	0.311239	5.23043e-13													SCP2	ZNF429	0.312048	4.5223e-13
ACOX1	ZNF57	0.310185	6.31837e-13													SCP2	FOXJ3	0.311643	4.86449e-13
ACOX1	ZNF808	0.309626	6.98081e-13													SCP2	ZNF675	0.306375	1.24262e-12
ACOX1	ZNF43	0.306823	1.14819e-12													SCP2	ZNF181	0.303613	2.01655e-12
ACOX1	MTF1	0.304022	1.87782e-12													SCP2	ZNF18	0.303561	2.0352e-12
ACOX1	TBPL2	0.303607	2.01898e-12													SCP2	CGGBP1	0.300659	3.36633e-12
ACOX1	PKNOX2	0.300439	3.49612e-12													SCP2	IRF4	0.300402	3.51877e-12
