# Supplementary material for: p53 promotes peroxisomal fatty acid β-oxidation to repress purine biosynthesis and mediate tumor suppression
Source: Cell Death Dis. 2023 Feb 7;14(2):87. doi: 10.1038/s41419-023-05625-2 (PMC9905075; doi:10.1038/s41419-023-05625-2)
Supplement: Supplementary file 5 — Extended Data Table 4 [file 41419_2023_5625_MOESM5_ESM.xlsx]

## Sheet: Sheet1
Extended Data Table 4. Acetylated proteins that are significantly associated with p53 KO, Related to Figure 3.
Gene	Accession	Description	Area: VP	Area: Ttp53fl/fl
Suclg2	Q9Z2I8	Succinate--CoA ligase [GDP-forming] subunit beta, mitochondrial	74000000	320000000
Tagln2	Q9WVA4	Transgelin-2	32000000	120000000
Arpc1b	Q9WV32	Actin-related protein 2/3 complex subunit 1B	41000000	180000000
Suclg1	Q9WUM5	Succinate--CoA ligase [ADP/GDP-forming] subunit alpha, mitochondrial	150000000	380000000
Cdh17	Q9R100	Cadherin-17	71000000	240000000
Plec	Q9QXS1	Plectin	19000000	87000000
Myo18a	Q9JMH9	Unconventional myosin-XVIIIa	8200000	130000000
Hyou1	Q9JKR6	Hypoxia up-regulated protein 1	27000000	72000000
Iqgap1	Q9JKF1	Ras GTPase-activating-like protein IQGAP1	23000000	110000000
Lima1	Q9ERG0	LIM domain and actin-binding protein 1	26000000	210000000
Mvp	Q9EQK5	Major vault protein	81000000	150000000
Etfb	Q9DCW4	Electron transfer flavoprotein subunit beta	90000000	250000000
Krt7	Q9DCV7	Keratin, type II cytoskeletal 7	48000000	200000000
Ethe1	Q9DCM0	Persulfide dioxygenase ETHE1, mitochondrial	110000000	580000000
Uqcrc2	Q9DB77	Cytochrome b-c1 complex subunit 2, mitochondrial	200000000	620000000
Atp5o	Q9DB20	ATP synthase subunit	100000000	320000000
Eef1g	Q9D8N0	Elongation factor 1-gamma	46000000	170000000
Cyp2c55	Q9D816	Cytochrome P450 2C55	110000000	670000000
Clca1	Q9D7Z6	Calcium-activated chloride channel regulator 1	140000000	340000000
Krt20	Q9D312	Keratin, type I cytoskeletal 20	190000000	690000000
Serpinb1a	Q9D154	Leukocyte elastase inhibitor A	58000000	270000000
Oxct1	Q9D0K2	Succinyl-CoA:3-ketoacid coenzyme A transferase 1, mitochondrial	41000000	79000000
Pgm1	Q9D0F9	Phosphoglucomutase-1	25000000	64000000
Hnrnpm	Q9D0E1	Heterogeneous nuclear ribonucleoprotein M	31000000	93000000
Cs	Q9CZU6	Citrate synthase, mitochondrial	180000000	610000000
Aldh1b1	Q9CZS1	Aldehyde dehydrogenase X, mitochondrial	150000000	750000000
Uqcrc1	Q9CZ13	Cytochrome b-c1 complex subunit 1, mitochondrial	120000000	530000000
Arpc2	Q9CVB6	Actin-related protein 2/3 complex subunit 2	25000000	380000000
Ywhab	Q9CQV8	14-3-3 protein beta/alpha	70000000	190000000
Sdhb	Q9CQA3	Succinate dehydrogenase [ubiquinone] iron-sulfur subunit, mitochondrial	33000000	150000000
Rrbp1	Q99PL5	Ribosome-binding protein 1	24000000	170000000
Aco2	Q99KI0	Aconitate hydratase, mitochondrial	230000000	600000000
Hadhb	Q99JY0	Trifunctional enzyme subunit beta, mitochondrial	64000000	330000000
Taldo1	Q93092	Transaldolase	140000000	290000000
Krt5	Q922U2	Keratin, type II cytoskeletal 5	2100000	47000000
Pdia6	Q922R8	Protein disulfide-isomerase A6	67000000	210000000
Mthfd1	Q922D8	C-1-tetrahydrofolate synthase, cytoplasmic	19000000	50000000
Etfdh	Q921G7	Electron transfer flavoprotein-ubiquinone oxidoreductase, mitochondrial	26000000	74000000
Pcca	Q91ZA3	Propionyl-CoA carboxylase alpha chain, mitochondrial	18000000	52000000
Rpn1	Q91YQ5	Dolichyl-diphosphooligosaccharide--protein glycosyltransferase subunit 1	69000000	200000000
Aldob	Q91Y97	Fructose-bisphosphate aldolase B	33000000	81000000
Atp5c1	Q91VR2	ATP synthase subunit gamma, mitochondrial	89000000	490000000
Ndufs1	Q91VD9	NADH-ubiquinone oxidoreductase 75 kDa subunit, mitochondrial	54000000	200000000
Eif4a3	Q91VC3	Eukaryotic initiation factor 4A-III	12000000	42000000
Slc25a3	Q8VEM8	Phosphate carrier protein, mitochondrial	140000000	660000000
Hnrnpu	Q8VEK3	Heterogeneous nuclear ribonucleoprotein U	52000000	220000000
Atp1a1	Q8VDN2	Sodium/potassium-transporting ATPase subunit alpha-1	330000000	890000000
Myh9	Q8VDD5	Myosin-9	240000000	3000000000
Acsf2	Q8VCW8	Acyl-CoA synthetase family member 2, mitochondrial	74000000	190000000
Akr1c13	Q8VC28	Aldo-keto reductase family 1 member C13	19000000	130000000
Aldh1l1	Q8R0Y6	Cytosolic 10-formyltetrahydrofolate dehydrogenase	13000000	32000000
Eppk1	Q8R0W0	Epiplakin	24000000	91000000
Lgals4	Q8K419	Galectin-4	580000000	2000000000
Sdha	Q8K2B3	Succinate dehydrogenase [ubiquinone] flavoprotein subunit, mitochondrial	87000000	250000000
Gmds	Q8K0C9	GDP-mannose 4,6 dehydratase	73000000	280000000
Copa	Q8CIE6	Coatomer subunit alpha	20000000	86000000
Immt	Q8CAQ8	MIC	46000000	200000000
Hadha	Q8BMS1	Trifunctional enzyme subunit alpha, mitochondrial	120000000	450000000
Slc25a24	Q8BMD8	Calcium-binding mitochondrial carrier protein SCaMC-1	53000000	82000000
Chdh	Q8BJ64	Choline dehydrogenase, mitochondrial	22000000	69000000
Ganab	Q8BHN3	Neutral alpha-glucosidase AB	35000000	120000000
Hnrnpa3	Q8BG05	Heterogeneous nuclear ribonucleoprotein A3	33000000	230000000
Tufm	Q8BFR5	Elongation factor Tu, mitochondrial	58000000	220000000
Flnb	Q80X90	Filamin-B	16000000	36000000
Actn1	Q7TPR4	Alpha-actinin-1	33000000	330000000
Myh14	Q6URW6	Myosin-14	180000000	1900000000
Srsf1	Q6PDM2	Serine/arginine-rich splicing factor 1	39000000	130000000
Cltc	Q68FD5	Clathrin heavy chain 1	63000000	160000000
Vcl	Q64727	Vinculin	13000000	52000000
Ugt1a6	Q64435	UDP-glucuronosyltransferase 1-6	31000000	92000000
Myo6	Q64331	Unconventional myosin-VI	44000000	610000000
Maoa	Q64133	Amine oxidase [flavin-containing] A	200000000	690000000
Mapk3	Q63844	Mitogen-activated protein kinase 3	15000000	76000000
Vil1	Q62468	Villin-1	160000000	1000000000
Sptbn1	Q62261	Spectrin beta chain, non-erythrocytic 1	20000000	92000000
Ddx5	Q61656	Probable ATP-dependent RNA helicase DDX5	21000000	110000000
Hadh	Q61425	Hydroxyacyl-coenzyme A dehydrogenase, mitochondrial	130000000	160000000
Hspa4	Q61316	Heat shock 70 kDa protein 4	12000000	30000000
Myl6	Q60605	Myosin light polypeptide 6	160000000	4000000000
Scin	Q60604	Adseverin	43000000	390000000
Ogdh	Q60597	2-oxoglutarate dehydrogenase, mitochondrial	53000000	140000000
Arcn1	Q5XJY5	Coatomer subunit delta	11000000	80000000
Myo1d	Q5SYD0	Unconventional myosin-Id	48000000	640000000
Srrm1	Q52KI8	Serine/arginine repetitive matrix protein 1	18000000	45000000
Iqgap2	Q3UQ44	Ras GTPase-activating-like protein IQGAP2	35000000	99000000
Krt2	Q3TTY5	Keratin, type II cytoskeletal 2 epidermal	21000000	210000000
B4galnt2	Q09199	Beta-1,4 N-acetylgalactosaminyltransferase 2	68000000	220000000
Tgm3	Q08189	Protein-glutamine gamma-glutamyltransferase E	43000000	100000000
Acads	Q07417	Short-chain specific acyl-CoA dehydrogenase, mitochondrial	87000000	370000000
Atp5a1	Q03265	ATP synthase subunit alpha, mitochondrial	470000000	1700000000
Jup	Q02257	Junction plakoglobin	24000000	71000000
Ctnnb1	Q02248	Catenin beta-1	27000000	130000000
Uba1	Q02053	Ubiquitin-like modifier-activating enzyme 1	43000000	91000000
Vcp	Q01853	Transitional endoplasmic reticulum ATPase	42000000	130000000
Tubb5	P99024	Tubulin beta-5 chain	100000000	470000
Anxa4	P97429	Annexin A4	80000000	210000000
Rps3a	P97351	40S ribosomal protein S3a	100000000	330000000
Cct6a	P80317	T-complex protein 1 subunit zeta	23000000	73000000
Cct4	P80315	T-complex protein 1 subunit delta	23000000	90000000
Cct2	P80314	T-complex protein 1 subunit beta	21000000	68000000
Ywhah	P68510	14-3-3 protein eta	17000000	100000000
Hist1h3a	P68433	Histone H3.1	260000000	350000000
Rack1	P68040	Receptor of activated protein C kinase 1	51000000	280000000
Hmgb1	P63158	High mobility group protein B1	41000000	310000000
Ywhaz	P63101	14-3-3 protein zeta/delta	250000000	590000000
Hspd1	P63038	60 kDa heat shock protein, mitochondrial	190000000	530000000
Hspa8	P63017	Heat shock cognate 71 kDa protein	260000000	840000000
Rps3	P62908	40S ribosomal protein S3	64000000	310000000
Hist1h4a	P62806	Histone H4	5900000000	11000000000
Acta2	P62737	Actin, aortic smooth muscle	130000000	500000000
Rps11	P62281	40S ribosomal protein S11	85000000	250000000
Rps18	P62270	40S ribosomal protein S18	140000000	420000000
Ywhae	P62259	14-3-3 protein epsilon	65000000	190000000
Ywhag	P61982	14-3-3 protein gamma	10000000	58000000
Hnrnpk	P61979	Heterogeneous nuclear ribonucleoprotein K	100000000	270000000
Rpl26	P61255	60S ribosomal protein L26	100000000	170000000
Actr2	P61161	Actin-related protein 2	42000000	570000000
Atic	Q9CWJ9	Bifunctional purine biosynthesis protein PURH	14000000	65000000
Eif4a1	P60843	Eukaryotic initiation factor 4A-I	53000000	210000000
Actb	P60710	Actin, cytoplasmic 1	930000000	13000000000
Eef2	P58252	Elongation factor 2	140000000	340000000
Actn4	P57780	Alpha-actinin-4	130000000	1600000000
Atp5b	P56480	ATP synthase subunit beta, mitochondrial	360000000	1900000000
Hmgcs2	P54869	Hydroxymethylglutaryl-CoA synthase, mitochondrial	680000000	1900000000
Idh2	P54071	Isocitrate dehydrogenase [NADP], mitochondrial	71000000	180000000
Pkm	P52480	Pyruvate kinase PKM	210000000	380000000
Slc25a5	P51881	ADP/ATP translocase 2	900000000	970000000
Acadl	P51174	Long-chain specific acyl-CoA dehydrogenase, mitochondrial	75000000	250000000
Acadvl	P50544	Very long-chain specific acyl-CoA dehydrogenase, mitochondrial	43000000	180000000
Ahcy	P50247	Adenosylhomocysteinase	72000000	230000000
Lmna	P48678	Prelamin-A/C	120000000	370000000
Rpl6	P47911	60S ribosomal protein L6	150000000	710000000
Gfpt1	P47856	Glutamine--fructose-6-phosphate aminotransferase [isomerizing] 1	140000000	620000000
Aldh2	P47738	Aldehyde dehydrogenase, mitochondrial	140000000	590000000
Acadm	P45952	Medium-chain specific acyl-CoA dehydrogenase, mitochondrial	41000000	160000000
Hist1h1b	P43276	Histone H1.5	890000000	1500000000
Hist1h1a	P43275	Histone H1.1	290000000	830000000
Hist1h1e	P43274	Histone H1.4	1300000000	3000000000
Cct8	P42932	T-complex protein 1 subunit theta	29000000	84000000
Tkt	P40142	Transketolase	170000000	500000000
Cap1	P40124	Adenylyl cyclase-associated protein 1	57000000	150000000
Hspa9	P38647	Stress-70 protein, mitochondrial	100000000	290000000
Tagln	P37804	Transgelin	87000000	370000000
Prdx1	P35700	Peroxiredoxin-1	250000000	1000000000
Canx	P35564	Calnexin	37000000	180000000
Aco1	P28271	Cytoplasmic aconitate hydratase	15000000	39000000
Pdia3	P27773	Protein disulfide-isomerase A3	230000000	840000000
Rpl3	P27659	60S ribosomal protein L3	92000000	210000000
Glud1	P26443	Glutamate dehydrogenase 1, mitochondrial	65000000	190000000
Ctnna1	P26231	Catenin alpha-1	48000000	190000000
Ezr	P26040	Ezrin	72000000	190000000
Tln1	P26039	Talin-1	6500000	17000000
Aldh1a1	P24549	Retinal dehydrogenase 1	32000000	130000000
Ppib	P24369	Peptidyl-prolyl cis-trans isomerase B	56000000	370000000
Eif3a	P23116	Eukaryotic translation initiation factor 3 subunit A	6700000	34000000
Lmnb2	P21619	Lamin-B2	15000000	44000000
Abcb1a	P21447	Multidrug resistance protein 1A	24000000	69000000
Hspa5	P20029	78 kDa glucose-regulated protein	170000000	630000000
Cox4i1	P19783	Cytochrome c oxidase subunit 4 isoform 1, mitochondrial	200000000	520000000
Krt19	P19001	Keratin, type I cytoskeletal 19	1000000000	3700000000
Hspa1b	P17879	Heat shock 70 kDa protein 1B	13000000	69000000
Tpi1	P17751	Triosephosphate isomerase	170000000	460000000
Hk1	P17710	Hexokinase-1	18000000	120000000
Selenbp1	P17563	Selenium-binding protein 1	520000000	1100000000
Eno1	P17182	Alpha-enolase	180000000	500000000
Gapdh	P16858	Glyceraldehyde-3-phosphate dehydrogenase	400000000	1400000000
Sptan1	P16546	Spectrin alpha chain, non-erythrocytic 1	16000000	98000000
Lgals3	P16110	Galectin-3	250000000	750000000
Hist1h1c	P15864	Histone H1.2	2400000000	10000000
Lmnb1	P14733	Lamin-B1	49000000	120000000
Psmd3	P14685	26S proteasome non-ATPase regulatory subunit 3	6800000	40000000
Calr	P14211	Calreticulin	160000000	440000000
Rpl7	P14148	60S ribosomal protein L7	67000000	450000000
Atp1b1	P14094	Sodium/potassium-transporting ATPase subunit beta-1	130000000	420000000
Ca1	P13634	Carbonic anhydrase 1	3000000000	5200000000
Gsn	P13020	Gelsolin	66000000	590000000
Rpl7a	P12970	60S ribosomal protein L7a	90000000	460000000
Krt8	P11679	Keratin, type II cytoskeletal 8	1000000000	3900000000
Hsp90ab1	P11499	Heat shock protein HSP 90-beta	140000000	310000000
Gstm1	P10649	Glutathione S-transferase Mu 1	84000000	320000000
Eef1a1	P10126	Elongation factor 1-alpha 1	520000000	740000000
Pgk1	P09411	Phosphoglycerate kinase 1	68000000	290000000
Ncl	P09405	Nucleolin	75000000	120000000
P4hb	P09103	Protein disulfide-isomerase	190000000	460000000
Mdh2	P08249	Malate dehydrogenase, mitochondrial	290000000	620000000
Hsp90b1	P08113	Endoplasmin	120000000	370000000
Pdia4	P08003	Protein disulfide-isomerase A4	61000000	130000000
Hsp90aa1	P07901	Heat shock protein HSP 90-alpha	57000000	180000000
Alb	P07724	Serum albumin	82000000	440000000
Anxa2	P07356	Annexin A2	180000000	580000000
Ldha	P06151	L-lactate dehydrogenase A chain	200000000	580000000
Krt18	P05784	Keratin, type I cytoskeletal 18	130000000	500000000
Got2	P05202	Aspartate aminotransferase, mitochondrial	51000000	150000000
Aldoa	P05064	Fructose-bisphosphate aldolase A	160000000	640000000
Krt1	P04104	Keratin, type II cytoskeletal 1	44000000	510000000
Ca2	P00920	Carbonic anhydrase 2	420000000	960000000
Adh1	P00329	Alcohol dehydrogenase 1	85000000	250000000
Hnrnpa2b1	O88569	Heterogeneous nuclear ribonucleoproteins A2/B1	170000000	490000000
Papss2	O88428	Bifunctional 3'-phosphoadenosine 5'-phosphosulfate synthase 2	55000000	170000000
Ugdh	O70475	UDP-glucose 6-dehydrogenase	170000000	530000000
Sfn	O70456	14-3-3 protein sigma	100000000	86000000
Copb2	O55029	Coatomer subunit beta'	15000000	46000000
Ap1b1	O35643	AP-1 complex subunit beta-1	25000000	36000000
Phb2	O35129	Prohibitin-2	93000000	300000000
Gsto1	O09131	Glutathione S-transferase omega-1	62000000	280000000
Prdx6	O08709	Peroxiredoxin-6	230000000	870000000
Myh11	O08638	Myosin-11	25000000	490000000
Dsp	E9Q557	Desmoplakin	8400000	34000000
