# Supplementary material for: p53 promotes peroxisomal fatty acid β-oxidation to repress purine biosynthesis and mediate tumor suppression
Source: Cell Death Dis. 2023 Feb 7;14(2):87. doi: 10.1038/s41419-023-05625-2 (PMC9905075; doi:10.1038/s41419-023-05625-2)
Supplement: Supplementary file 6 — Extended Data Table 5 [file 41419_2023_5625_MOESM6_ESM.xlsx]

## Sheet: Sheet1
Extended Data Table 5. Acetylation of metabolic enzymes, Related to Figure 3.
Gene	Accession	Description	Subcellular Localization	Area: VP	Area: Ttp53fl/fl	FC(VP/Trp53fl/fl)
Akr1c13	Q8VC28	Aldo-keto reductase family 1 member C13	Cytosol	19000000	130000000	0.146154
Ppib	P24369	Peptidyl-prolyl cis-trans isomerase B	Cytosol	56000000	370000000	0.151351
Rack1	P68040	Receptor of activated protein C kinase 1	Cytosol	51000000	280000000	0.182143
Ddx5	Q61656	Probable ATP-dependent RNA helicase DDX5	Cytosol	21000000	110000000	0.190909
Atic	Q9CWJ9	Bifunctional purine biosynthesis protein PURH	Cytosol	14000000	65000000	0.215385
Gsto1	O09131	Glutathione S-transferase omega-1	Cytosol	62000000	280000000	0.221429
Gfpt1	P47856	Glutamine--fructose-6-phosphate aminotransferase [isomerizing] 1	Cytosol	140000000	620000000	0.225806
Pgk1	P09411	Phosphoglycerate kinase 1	Cytosol	68000000	290000000	0.234483
Aldh1a1	P24549	Retinal dehydrogenase 1	Cytosol	32000000	130000000	0.246154
Aldoa	P05064	Fructose-bisphosphate aldolase A	Cytosol	160000000	640000000	0.25
Gmds	Q8K0C9	GDP-mannose 4,6 dehydratase	Cytosol	73000000	280000000	0.260714
Gstm1	P10649	Glutathione S-transferase Mu 1	Cytosol	84000000	320000000	0.2625
Gapdh	P16858	Glyceraldehyde-3-phosphate dehydrogenase	Cytosol	400000000	1400000000	0.285714
Maoa	Q64133	Amine oxidase [flavin-containing] A	Cytosol	200000000	690000000	0.289855
Ganab	Q8BHN3	Neutral alpha-glucosidase AB	Cytosol	35000000	120000000	0.291667
B4galnt2	Q09199	Beta-1,4 N-acetylgalactosaminyltransferase 2	Cytosol	68000000	220000000	0.309091
Atp1b1	P14094	Sodium/potassium-transporting ATPase subunit beta-1	Cytosol	130000000	420000000	0.309524
Ahcy	P50247	Adenosylhomocysteinase	Cytosol	72000000	230000000	0.313043
Pdia6	Q922R8	Protein disulfide-isomerase A6	Cytosol	67000000	210000000	0.319048
Ugdh	O70475	UDP-glucose 6-dehydrogenase	Cytosol	170000000	530000000	0.320755
Vcp	Q01853	Transitional endoplasmic reticulum ATPase	Cytosol	42000000	130000000	0.323077
Papss2	O88428	Bifunctional 3'-phosphoadenosine 5'-phosphosulfate synthase 2	Cytosol	55000000	170000000	0.323529
Ugt1a6	Q64435	UDP-glucuronosyltransferase 1-6	Cytosol	31000000	92000000	0.336957
Adh1	P00329	Alcohol dehydrogenase 1	Cytosol	85000000	250000000	0.34
Tkt	P40142	Transketolase	Cytosol	170000000	500000000	0.34
Ldha	P06151	L-lactate dehydrogenase A chain	Cytosol	200000000	580000000	0.344828
Rpn1	Q91YQ5	Dolichyl-diphosphooligosaccharide--protein glycosyltransferase subunit 1	Cytosol	69000000	200000000	0.345
Eno1	P17182	Alpha-enolase	Cytosol	180000000	500000000	0.36
Tpi1	P17751	Triosephosphate isomerase	Cytosol	170000000	460000000	0.369565
Atp1a1	Q8VDN2	Sodium/potassium-transporting ATPase subunit alpha-1	Cytosol	330000000	890000000	0.370787
Cap1	P40124	Adenylyl cyclase-associated protein 1	Cytosol	57000000	150000000	0.38
Mthfd1	Q922D8	C-1-tetrahydrofolate synthase	Cytosol	19000000	50000000	0.38
Aco1	P28271	Cytoplasmic aconitate hydratase	Cytosol	15000000	39000000	0.384615
Pgm1	Q9D0F9	Phosphoglucomutase-1	Cytosol	25000000	64000000	0.390625
Aldh1l1	Q8R0Y6	Cytosolic 10-formyltetrahydrofolate dehydrogenase	Cytosol	13000000	32000000	0.40625
Aldob	Q91Y97	Fructose-bisphosphate aldolase B	Cytosol	33000000	81000000	0.407407
P4hb	P09103	Protein disulfide-isomerase	Cytosol	190000000	460000000	0.413043
Tgm3	Q08189	Protein-glutamine gamma-glutamyltransferase E	Cytosol	43000000	100000000	0.43
Ca2	P00920	Carbonic anhydrase 2	Cytosol	420000000	960000000	0.4375
Taldo1	Q93092	Transaldolase	Cytosol	140000000	290000000	0.482759
Pkm	P52480	Pyruvate kinase PKM	Cytosol	210000000	380000000	0.552632
Ca1	P13634	Carbonic anhydrase 1	Cytosol	3000000000	5200000000	0.576923
Slc25a5	P51881	ADP/ATP translocase 2	Cytosol	900000000	970000000	0.927835
