# Supplementary material for: p53 promotes peroxisomal fatty acid β-oxidation to repress purine biosynthesis and mediate tumor suppression
Source: Cell Death Dis. 2023 Feb 7;14(2):87. doi: 10.1038/s41419-023-05625-2 (PMC9905075; doi:10.1038/s41419-023-05625-2)
Supplement: Supplementary file 7 — Extended Data Table 6 [file 41419_2023_5625_MOESM7_ESM.xlsx]

## Sheet: Sheet1
Extended Data Table 6. MS analysis of acetylation sites of ATIC, Related to Figure S3.
Master	Accession	Description	Exp. q-value	Sum PEP Score	Coverage	# Peptides	# PSMs	# Unique Peptides	# Protein Groups	# AAs	MW [kDa]	calc. pI	Found in Sample: [S1] F1: Sample	Modifications	Area: F1: Sample	emPAI	Score Sequest HT	# Peptides Sequest HT
Master Protein	P31939	Bifunctional purine biosynthesis protein PURH OS=Homo sapiens GN=ATIC PE=1 SV=3	0	202.771	72.4662	35	68	35	1	592	64.575	6.71	High	Acetyl [K266; K365; K524]	8900000000	33.717	39.5963	35
Protein Group ID	# Proteins	# Unique Peptides	# Peptides	# PSMs	Group Description	Found in Sample: [S1] F1: Sample
1119	1	35	35	68	[Master Protein] Bifunctional purine biosynthesis protein PURH OS=Homo sapiens GN=ATIC PE=1 SV=3	High
Checked	Confidence	Annotated Sequence	Modifications	Modifications in Master Proteins	Qvality PEP	Qvality q-value	# Protein Groups	# Proteins	# PSMs	Master Protein Accessions	Positions in Master Proteins	# Missed Cleavages	Theo. MH+ [Da]	Found in Sample: [S1] F1: Sample	Area: F1: Sample	XCorr Sequest HT	Confidence Sequest HT	Percolator q-Value Sequest HT	Percolator PEP Sequest HT
FALSE	High	[K].HVSPAGAAVGIPLSEDEAK.[V]			3.33195e-06	0	1	1	1	P31939	P31939 [267-285]	0	1847.95	High	5000000000	2.36206	High	0	5.481e-06
FALSE	High	[K].VCMVYDLYK.[T]	1xCarbamidomethyl [C2]		0.000191513	0	1	1	1	P31939	P31939 [286-294]	0	1190.56	High	2100000000	1.24675	High	0	0.0002067
FALSE	High	[K].RAEISNAIDQYVTGTIGEDEDLIK.[W]	1xAcetyl [K14]	P31939 1xAcetyl [K524]	5.16499e-06	0	1	1	1	P31939	P31939 [484-507]	1	2650.32	High	840000000	2.10864	High	0	8.142e-06
FALSE	High	[K].ALFEEVPELLTEAEKK.[E]			0.00022538	0	1	1	5	P31939	P31939 [510-525]	1	1845.98	High	2600000000	1.61744	High	0.000379	0.0007141
FALSE	High	[R].MSSFGDFVALSDVCDVPTAK.[I]	1xCarbamidomethyl [C14]		2.07721e-05	0	1	1	2	P31939	P31939 [312-331]	0	2145.98	High	600000000	1.92056	High	0	2.842e-05
FALSE	High	[R].MSSFGDFVALSDVCDVPTAK.[I]	1xOxidation [M1]; 1xCarbamidomethyl [C14]		1.86023e-05	0	1	1	2	P31939	P31939 [312-331]	0	2161.98	High	3000000000	2.73178	High	0	2.574e-05
FALSE	High	[R].NLTALGLNLVASGGTAK.[A]			8.39044e-06	0	1	1	2	P31939	P31939 [23-39]	0	1599.91	High	3300000000	2.22325	High	0	1.258e-05
FALSE	High	[R].DVSELTGFPEMLGGR.[V]			2.19133e-05	0	1	1	1	P31939	P31939 [50-64]	0	1607.77	High	1400000000	2.02868	High	0	2.978e-05
FALSE	High	[R].SGVAYIAAPSGSAADK.[V]			8.70503e-06	0	1	1	1	P31939	P31939 [554-569]	0	1464.73	High	2500000000	2.50669	High	0	1.3e-05
FALSE	High	[K].NGNYCVLQMDQSYKPDENEVR.[T]	1xOxidation [M9]; 1xCarbamidomethyl [C5]		8.14722e-05	0	1	1	2	P31939	P31939 [359-379]	0	2575.12	High	580000000	1.57875	High	0	9.682e-05
FALSE	High	[K].NGNYCVLQMDQSYKPDENEVR.[T]	1xCarbamidomethyl [C5]		2.86285e-05	0	1	1	1	P31939	P31939 [359-379]	0	2559.12	High	110000000	1.07597	High	0	3.795e-05
FALSE	High	[K].RSGVAYIAAPSGSAADK.[V]			2.07872e-06	0	1	1	2	P31939	P31939 [553-569]	1	1620.83	High	110000000	2.44236	High	0	3.589e-06
FALSE	High	[K].NGQVIGIGAGQQSR.[I]			3.90511e-05	0	1	1	1	P31939	P31939 [438-451]	0	1384.73	High	2300000000	2.77442	High	0	5.012e-05
FALSE	High	[R].NIPEDNADMAR.[L]	1xOxidation [M9]		0.000387137	0	1	1	1	P31939	P31939 [80-90]	0	1261.55	High		0.929314	High	0	0.000379
FALSE	High	[K].VVIEACDELGIILAHTNLR.[L]	1xCarbamidomethyl [C6]		0.000169972	0	1	1	1	P31939	P31939 [570-588]	0	2136.15	High	150000000	1.90598	High	0	0.0001861
FALSE	High	[K].LTEVSISSDAFFPFR.[D]			4.66016e-05	0	1	1	2	P31939	P31939 [531-545]	0	1715.86	High	880000000	1.51769	High	0	5.872e-05
FALSE	High	[R].TLFGLHLSQK.[R]			4.88277e-05	0	1	1	2	P31939	P31939 [380-389]	0	1143.65	High	7100000000	1.78094	High	0	6.125e-05
FALSE	High	[R].VTVVCEPEDYVVVSTEMQSSESK.[D]	1xCarbamidomethyl [C5]		2.36058e-06	0	1	1	2	P31939	P31939 [142-164]	0	2602.19	High	770000000	1.59366	High	0	4.021e-06
FALSE	High	[R].VTVVCEPEDYVVVSTEMQSSESK.[D]	1xOxidation [M17]; 1xCarbamidomethyl [C5]		7.0173e-05	0	1	1	2	P31939	P31939 [142-164]	0	2618.18	High	470000000	1.86808	High	0	8.477e-05
FALSE	High	[K].AFTHTAQYDEAISDYFR.[K]			1.28821e-06	0	1	1	2	P31939	P31939 [178-194]	0	2034.92	High	4900000000	2.03335	High	0	2.334e-06
FALSE	High	[R].AEISNAIDQYVTGTIGEDEDLIK.[W]			1.21642e-05	0	1	1	1	P31939	P31939 [485-507]	0	2494.22	High	360000000	2.08575	High	0	1.754e-05
FALSE	High	[R].HHPQVLSMK.[F]	1xOxidation [M8]		0.000407748	0.000363323	1	1	3	P31939	P31939 [469-477]	0	1092.56	High	1800000000	1.82799	High	0.0003388	0.0003964
FALSE	High	[R].DLIVATIAVK.[Y]			0.0011854	0.000414699	1	1	1	P31939	P31939 [417-426]	0	1042.65	High	1600000000	2.06303	High	0.000379	0.001061
FALSE	High	[K].TLTPISAAYAR.[A]			0.000610712	0.000414699	1	1	2	P31939	P31939 [295-305]	0	1163.64	High	9100000000	1.94317	High	0.0005345	0.002016
FALSE	High	[R].YGMNPHQTPAQLYTLQPK.[L]	1xOxidation [M3]		0.000931717	0.000414699	1	1	2	P31939	P31939 [208-225]	0	2103.03	High	5400000000	0.838635	High	0.000379	0.0008728
FALSE	High	[R].YGMNPHQTPAQLYTLQPK.[L]			0.000723576	0.000414699	1	1	2	P31939	P31939 [208-225]	0	2087.04	High	3400000000	1.56621	High	0.000379	0.0006602
FALSE	High	[K].TLHPAVHAGILAR.[N]			0.000654891	0.000414699	1	1	2	P31939	P31939 [67-79]	0	1355.79	High	5300000000	2.45656	High	0.000379	0.0006018
FALSE	High	[K].YTQSNSVCYAK.[N]	1xCarbamidomethyl [C8]		0.000625563	0.000414699	1	1	1	P31939	P31939 [427-437]	0	1320.59	High	2700000000	1.99864	High	0.000379	0.0005767
FALSE	High	[R].EVSDGIIAPGYEEEALTILSK.[K]	1xAcetyl [K21]	P31939 1xAcetyl [K356]	0.000916574	0.000414699	1	1	2	P31939	P31939 [336-356]	0	2234.14	High	3500000000	1.51447	High	0.000379	0.0008247
FALSE	High	[R].NIPEDNADMAR.[L]			0.00182195	0.000414699	1	1	1	P31939	P31939 [80-90]	0	1245.55	High	1700000000	0.886985	High	0.000379	0.001624
FALSE	High	[R].VKTLHPAVHAGILAR.[N]			0.000649586	0.000414699	1	1	1	P31939	P31939 [65-79]	1	1582.95	High	32000000	2.51971	High	0.000379	0.0005977
FALSE	High	[K].EALGIPAAASFK.[H]	1xAcetyl [K12]	P31939 1xAcetyl [K266]	0.00208926	0.000586148	1	1	1	P31939	P31939 [255-266]	0	1174.65	High	7700000000	1.23986	High	0.0005345	0.001859
FALSE	High	[R].HHPQVLSMK.[F]			0.00351773	0.00118381	1	1	2	P31939	P31939 [469-477]	0	1076.57	High	1400000000	1.92642	High	0.001077	0.003131
FALSE	High	[R].VVACNLYPFVK.[T]	1xCarbamidomethyl [C4]		0.00438488	0.00130371	1	1	2	P31939	P31939 [98-108]	0	1309.7	High	10000000000	0.888491	High	0.001758	0.008785
FALSE	High	[K].TGLVEFAR.[N]			0.00489375	0.00139165	1	1	1	P31939	P31939 [15-22]	0	892.489	High	4200000000	1.50069	High	0.001267	0.004355
FALSE	High	[K].NGNYCVLQMDQSYKPDENEVR.[T]			0.00489375	0.00139165	1	1	2	P31939	P31939 [359-379]	0	2617.13	High	85000000	0.80346	High	0.001376	0.005661
FALSE	High	[K].ANYWWLR.[H]			0.00544872	0.00139165	1	1	1	P31939	P31939 [462-468]	0	1008.51	High	4000000000	1.27872	High	0.001267	0.004873
FALSE	High	[K].VCMVYDLYK.[T]	1xOxidation [M3]; 1xCarbamidomethyl [C2]		0.00514506	0.00139165	1	1	1	P31939	P31939 [286-294]	0	1206.55	High	1200000000	0.928574	High	0.001267	0.004599
FALSE	High	[R].VTVVCEPEDYVVVSTEMQSSESKDTSLETR.[R]	1xCarbamidomethyl [C5]		0.00669677	0.00162009	1	1	1	P31939	P31939 [142-171]	1	3404.57	High	620000000	0.580722	High	0.001472	0.005965
FALSE	High	[R].DVSELTGFPEMLGGR.[V]	1xOxidation [M11]		0.0070793	0.00162009	1	1	1	P31939	P31939 [50-64]	0	1623.77	High	2700000000	1.36215	High	0.001472	0.006341
FALSE	High	[R].TLFGLHLSQKR.[N]			0.0105733	0.00207096	1	1	1	P31939	P31939 [380-390]	1	1299.75	High	29000000	0.98753	High	0.001875	0.009417
FALSE	High	[K].ELKEALGIPAAASFK.[H]			0.0147823	0.00233054	1	1	1	P31939	P31939 [252-266]	1	1544.87	High	310000000	0.948143	High	0.002224	0.01318
FALSE	High	[K].GVSQMPLR.[Y]			0.0379274	0.00456936	1	1	1	P31939	P31939 [200-207]	0	887.477	High	4000000000	1.21013	High	0.004208	0.03443
FALSE	High	[K].NKDLPESALR.[D]			0.0887491	0.00992615	1	1	1	P31939	P31939 [407-416]	1	1142.62	High	930000000	1.13503	High	0.009269	0.08296
