# Supplementary material for: p53 promotes peroxisomal fatty acid β-oxidation to repress purine biosynthesis and mediate tumor suppression
Source: Cell Death Dis. 2023 Feb 7;14(2):87. doi: 10.1038/s41419-023-05625-2 (PMC9905075; doi:10.1038/s41419-023-05625-2)
Supplement: Supplementary file 8 — Extended Data Table 7 [file 41419_2023_5625_MOESM8_ESM.xlsx]

## Sheet: Sheet1
Extended Data Table 7. qPCR primers.
qRT-PCR for mouse genes
q Acox1 F	GGATGGTAGTCCGGAGAACA
q Acox1 R	AGTCTGGATCGTTCAGAATCAAG
q Acox2 F	CCTTCCTAGACCTGCTTCCC
q Acox2 R	TGTCCGTCATAACAGCCAAG
q Acox3 F	CTTCTGAGAAACGGGGACAA
q Acox3 R	GCTCGGTAGGCACTAAGAGG
q Eci2 F	TGCTCCTCTTACACGTTTCCG
q Eci2 R	CGTTGACTGCGTAGAGCTTTTC
q Ehhadh F	ATGGCTGAGTATCTGAGGCTG
q Ehhadh R	GGTCCAAACTAGCTTTCTGGAG
q Decr2 F	TCTTCCTGAATACCACCATCTCT
q Decr2 R	TCCTGCCGACGATGACAGT
q Hsd17b4 F	AGGGGACTTCAAGGGAATTGG
q Hsd17b4 R	GCCTGCTTCAACTGAATCGTAA
q Mlycd F	GCACGTCCGGGAAATGAAC
q Mlycd R	GCCTCACACTCGCTGATCTT
q Acot4 F	AGCAGTGCGGTACATGCTTC
q Acot4 R	AGAGCCATTGATGGAAACTGTG
q Acot8 F	TCATGGCGTCACTGGATCAC
q Acot8 R	GACACCTGAGGCTTCAATCGG
q Acot6 F	GCCAGTTCCCTGGGATCATC
q Acot6 R	AGGCGAACGTCACTCAGATTT
q Acaa1 F	TCTCCAGGACGTGAGGCTAAA
q Acaa1 R	CGCTCAGAAATTGGGCGATG
q Acoxl F	GCAAGATTCAATGCGATCCTGG
q Acoxl R	GCTGTAGCGGATGGCTATCA
q Scp2 F	TTTATGGCCCATCAACTGATTCA
q Scp2 R	GTGGTCCGATCTGAGAATTTTGT
q Crat F	GCTGCCAGAACCGTGGTAAA
q Crat R	CCTTGAGGTAATAGTCCAGGGA
q Amacr F	GCCAATCGGGAATTTTCTCCA
q Amacr R	GTAGGGGTTCTCACCGCTT
q Crot F	GAACGGACATTTCAGTACCAGG
q Crot R	CTTCATTTGCGAATGGTTTCACT
q Actb F	GTGACGTTGACATCCGTAAAGA
q Actb R	GCCGGACTCATCGTACTCC
q Cdkn1a F	CTGAGCGGCCTGAAGATT
q Cdkn1a R	ATCTGCGCTTGGAGTGATAG
q Abcd4 F	CTCTACCGAATTGGTCAGCAAC
q Abcd4 R	CCAGTTTGATTCTAGTCAGCTCC
q Abcd1 F	AAATCTACCCTCTAGTACGGCAG
q Abcd1 R	TTTCCCGGCACAAGACTCG
qRT-PCR for human genes
q ABCD1 F	TGCGCTACATGCACTCG
q ABCD1 R	CCAGAAGGATGAGGTTGATCTG
q ABCD4-F	TGCTCATTGTTCTGAACTCCAC
q ABCD4-R	CAGCACGTTGAGGGTGTAGTA
q ACAA1 F	GCGGTTCTCAAGGACGTGAAT
q ACAA1 R	GTCTCCGGGATGTCACTCAGA
q ACOX1 F	GGAACTCACCTTCGAGGCTTG
q ACOX1 R	TTCCCCTTAGTGATGAGCTGG
q ACOX2 F	GCAGAAGGCCTGTGTCAT
q ACOX2 R	CCCTTGTTAAGGGAGGCTTATAG
q ACOX3 F	GATGCCTACCGAGCAAGAG
q ACOX3 R	CTCAAGAGCTGAGAAGATGGTT
q ACOXL F	ATTGGCTATTTGGTGGTGCTATC
q ACOXL R	TCTTCTCCGCATTTTCACACG
q AMACR F	CCGTTCTGTGCTATGGTCCTG
q AMACR R	AGCCTTGGATTTTCCCGCTG
q ATOC4 F	AGCGGGACGTACAGATTCCTT
q ATOC4 R	GAGGCTGGCTCGATATTCCA
q ATOC6 F	TTTATGCTGCAGCATCCAAAG
q ATOC6 R	TGGCTACACAGGCATTGATAA
q ATOC8 F	CACCACCAGAAGAGCTGCTT
q ATOC8 R	GCCCTCGCCAATATAGCCC
q CDKN1A F	GGCGGCAGACCAGCATGACAGATT
q CDKN1A R	GCAGGGGGCGGCCAGGGTAT
q CRAT F	GTGGCTCAAGACCGCCTAC
q CRAT R	GCAGCAAATCGGAGCTGAC
q CROT F	TGGCATAACTTGAACTACTGGC
q CROT R	GGAACGCCCTTCACTCTCA
q DECR2 F	TCCTTCAACGCCTTCAAGACC
q DECR2 R	GGTGGCAGTGATGTTCACGAT
q ECI F	TTCAACCGGCCCAAAAAGAAA
q ECI R	ATTCCCTCAGTAAAACGGCATT
q EHHADH F	TCCTGTGATTGCTGTAGACTCG
q EHHADH R	GGCCGCTCTGTTGCATTTTG
q HSD17B4 F	CACCATTGCTCCTAATGCGG
q HSD17B4 R	ACAACTCTCGTGACAAAGCCA
q MLYCD F	ACCTAGAACGGGTTACCTGG
q MLYCD R	CAGGGGTCGAACAGTGAGAA
q SCP2 F	TACCCTGACTTGGCAGAAGAA
q SCP2 R	CTGGCGGGCCATAAACAAA
q VDR F	TCTCCAATCTGGATCTGAGTGAA
q VDR R	GGATGCTGTAACTGACCAGGT
q ATIC F	TTGGAGACTAGACGCCAGTTA
q ATIC R	GGCATCTGAGATACGCCTTTG
q TP53 F	CAGCACATGACGGAGGTTGT
q TP53 R	TCATCCAAATACTCCACACGC
q VDR F	TCTCCAATCTGGATCTGAGTGAA
q VDR R	GGATGCTGTAACTGACCAGGT
q ACTB F	CATGTACGTTGCTATCCAGGC
q ACTB R	CTCCTTAATGTCACGCACGAT
VDRE motif sequence
	Wt	Mut
ACOX1	#2 CTCCTGGGCTCAAGTG	#2 CTCCTGTTCGTCAGTG
EHHADHH	#1 CTCCCGGGTTCACACC	#1 CTCCCTTTGGTCCACC
ACAA1	#2 CTGAGGGGTTCATACG	#2 CTGAGTTGTGTCTACG	agattaaaaaggtca	AGATTAAAAAGGTCA
SCP2	#2 CTCCCAGGTTCAAGCA	#2 CTCCCAGTGGTCAGCA
Gene	Name	Predicted sequence	Start (Relative to TSS)	End
ACOX1	VDR	CTCCTGGGCTCAAGTG	-987	-1003
ACOX1	RXR	GAGCCCAGGAGTTCA	-991	-1006
EHHADH	VDR	CTCCCGGGTTCACACC	-1722	-1738
EHHADH	RXR	GGATCACAGGGTCAG	-1860	-1875
ACAA1	VDR	CTGAGGGGTTCATACG	-1173	-1189
ACAA1	RXR	GGTTCATACGGTCCT	-1168	-1183
SCP2	VDR	CTCCCAGGTTCAAGCA	-605	-621
SCP2	RXR	AGATTAAAAAGGTCA	-432	-477
ChIP-qPCR	(Relative to TSS)	Forward	Reverse
Cq-ACOX1/VDRE1	-999	TACTCGGGAGGCTGAGATAG	CTGCAGTGTGGTGGTATGAT
Cq-ACOX1/VDRE2	-1391	CCAGGCTGGTCTTGAACTC	AGTGGGAAATGCACACTTACT
Cq-EHH/VDRE1	-1097	GGTTCTTCCTGCCTGCTG	GTGGCCAGCCTCACATC
Cq-EHH/VDRE2	-1725	GTGAAACGCCATCTCTACCA	ATCTCAGCTCACTGCAAGTC
Cq-ACAA1/VDRE1	-827	CCCTTTAGGTTTAGGGACACAG	CGACACCCTTGACACTTAGTAG
Cq-ACAA1/VDRE2	-1176	GTTCTTCCACGGAGGAATCTG	TGGCAGGATTGCGTGTT
Cq-SCP2/VDRE1	-336	TTCTTGGTGTCCTGTGAGTTT	CTCATGAAAGGTGACCCTGAG
Cq-SCP2/VDRE2	-609	CAGGAGGATTGCTTGAACCT	GAGAAACAGCCTTCCATGTTTATT
shRNA
shCtrl	TTCTCCGAACGTGTCACGT
shTP52-1#	CGGCGCACAGAGGAAGAGAAT
shTP52-2#	GTCCAGATGAAGCTCCCAGAA
shRNA VDR-1＃	CCTCCAGTTCGTGTGAATGAT
shRNA VDR-2＃	CTCCTGCCTACTCACGATAAA
shRNA ACOX1-1＃	CGCTGAGTAACAAGCTGACTT
shRNA ACOX1-2＃	ACTACTGAGTAGTTGATTATT
shRNA ACLY-1＃	CGTGAGAGCAATTCGAGATTA
shRNA ACLY-2＃	GCCTCAAGATACTATACATTT
shRNA ACCS2-1＃	GCTTGGAGATAAAGTTGCTTT
shRNA ACCS2-2＃	GCTTCTGTTCTGGGTCTGAAT
shRNA ATIC-1＃	GCCTTGACAATACTTTCCAAA
shRNA ATIC-2＃	GCAATCTCTATCCCTTTGTAA
shRNA KAT2B-1＃	GCAGATACCAAACAAGTTTAT
shRNA KAT2B-2＃	GCAGACTTACAGCGAGTCTTT
shRNA ATIChuman-1＃	GCCTTGACAATACTTTCCAAA
shRNA ATIChuman-2＃	GCAATCTCTATCCCTTTGTAA
shRNA ATICmouse-1＃	GCTCTTTCTTTCTCCAGAATT
shRNA ATICmouse-2＃	GCCAGGCTTGATTTCAACCTT
sgRNA
sgVDR-1#	GCGGCAGTCCCCGTTGAAGGGG
sgVDR-2#	GCAGGCCTGGCAGTGGCGTCGG
PCR primers used for mouse genotyping
APC WT F	ATACTACGGTATTGCCCAGC
APC WT R	TGTTGTTGGATGGTAAGCAC
APC KI F	ATCTCATGGCAAACAGACCT
APC KI R	TCACAAATCATCTCGCAGA
PVillin-Cre-F	GTGTTTGGTTTGGTTTCCTCTGCATAAGA
PVillin-Cre-R	GCAGGCAAATTTTGGTGTACGGTCA
Trp53fl/fl F	GGTTAAACCCAGCTTGACCA
Trp53fl/fl R	GGAGGCAGAGACAGTTGGAG
Trp53em1Cd -F1	GCTAGAAGTACCTCCCTGATTACCTG
Trp53em1Cd-R1	TAGGGTAGGAACCAAAGAGCGTTG
Trp53em1Cd-F2	CAAGAAGTCACAGCACATGACG
Trp53em1Cd-R2	CTCCCAGAGACTGCTGTTAAAGTAG
