# Supplementary material for: p53 promotes peroxisomal fatty acid β-oxidation to repress purine biosynthesis and mediate tumor suppression
Source: Cell Death Dis. 2023 Feb 7;14(2):87. doi: 10.1038/s41419-023-05625-2 (PMC9905075; doi:10.1038/s41419-023-05625-2)
Supplement: Supplementary file 9 — Extended Data Table 8 [file 41419_2023_5625_MOESM9_ESM.xlsx]

## Sheet: Sheet1
Extended Data Table 8. Detailed clinical information.
Case	Gender	Age	Tumor site	Tumor differentiation grade	Pathological tumor stage	MLH1	MSH2	MSH6	PMS2	MMR	MSI/MSS	p53 status	APC status	Kras status	CerbB-2	Ki-67	MMR
1	male	55	sigmoid colon	G2, moderate differentiation	T3N0M0	+	+	+	+	pMMR	MSI-L/MSS	WT	WT	G12D	-	80%+	no deletion
2	male	75	sigmoid colon	G2, moderate differentiation	T3N0M0	+	+	+	+	pMMR	MSI-L/MSS	WT	WT	WT			no deletion
3	female	79	transverse colon	G2, moderate differentiation	T3N0M0	+	+	+	+	pMMR	MSI-L/MSS	WT	R1450*	WT	-	70%+	no deletion
4	male	61	descending colon	adenocarcinoma	T3N0M0	-	+	+	-	dMMR	MSI-H	WT	WT	WT
5	male	73	sigmoid colon	G2, moderate differentiation	T3N0M0	+	+	+	+	pMMR	MSI-L/MSS	WT	WT	WT		80%+	no deletion
6	female	62	descending colon	G2, moderate differentiation	T3N1bM0	+	+	+	+	pMMR	MSI-L/MSS	WT	R1239K	WT	-	60%+	no deletion
7	female	66	descending colon	G2, moderate differentiation	T3N2aM0	+	+	+	+	pMMR	MSI-L/MSS	WT	WT	WT
8	male	68	descending colon	G2, moderate differentiation	T4bN2bM0	+	+	+	+	pMMR	MSI-L/MSS	WT	WT	WT	-		no deletion
9	male	72	sigmoid colon	G2, moderate differentiation	T3N0M0	+	+	+	+	pMMR	MSI-L/MSS	WT	R1336G, V1405D	WT			no deletion
10	female	68	rectum	G2, moderate differentiation	T2N0M0	+	+	+	+	pMMR	MSI-L/MSS	WT	WT	G12D
11	male	40	sigmoid colon	G2, moderate differentiation	T4N1cM0	+	+	+	+	pMMR	MSI-L/MSS	WT	WT	WT	-	80%+	no deletion
12	female	55	rectum	G2, moderate differentiation	T3N0M0	+	+	+	+	pMMR	MSI-L/MSS	WT	WT	WT			no deletion
13	male	58	rectum	moderate differentiation	T3N2aM0	+	+	+	+	pMMR	MSI-L/MSS	WT	P1439L	G12S	-	60%+	no deletion
14	female	52	sigmoid colon	G2, moderate differentiation	T3N0M0	+	+	+	+	pMMR	MSI-L/MSS	WT	WT	WT			no deletion
15	female	56	rectum	G2, moderate differentiation	T3N1bM0	+	+	+	+	pMMR	MSI-L/MSS	WT	WT	WT	-	70%+	no deletion
16	male	57	rectum	moderate differentiation	T3N2bM0	+	+	+	+	pMMR	MSI-L/MSS	WT	WT	G12S	-	60%+	no deletion
17	male	87	rectum	G2, moderate differentiation	T3N2bM0	+	+	+	+	pMMR	MSI-L/MSS	WT	WT	WT	-		no deletion
18	male	51	sigmoid colon	G2, moderate differentiation	T4N1aM0	+	+	+	+	pMMR	MSI-L/MSS	WT	WT	WT	-	30%+	no deletion
19	female	60	ascending colon	moderate differentiation，adenocarcinoma mucinous	T3N0M0	+	-	-	+	dMMR	MSI-H	WT	WT	G12V	-	70%+
20	female	66	transverse colon	G2, moderate differentiation	T3N0M0	+	+	+	+	pMMR	MSI-L/MSS	WT	WT	G13D			no deletion
21	male	51	ascending colon	G2, moderate differentiation	T3N0M0	+	+	+	+	pMMR	MSI-L/MSS	WT	K1462*	WT			no deletion
22	male	66	rectum	poor differentiation	T3N2bM0	+	+	+	+	pMMR	MSI-L/MSS	WT	WT	G12D	-	90%+	no deletion
23	male	70	rectum	G2, moderate differentiation	T3N2bM0	+	+	+	+	pMMR	MSI-L/MSS	WT	WT	WT			no deletion
24	male	72	ascending colon	G2, moderate differentiation	T3N1aM0	+	+	+	+	pMMR	MSI-L/MSS	WT	WT	WT			no deletion
25	male	64	descending colon	G2, moderate differentiation	T3N0M0	+	+	+	+	pMMR	MSI-L/MSS	WT	V1481G	WT		60%+	no deletion
26	female	71	ascending colon	poor differentiation，adenocarcinoma mucinous	T3N0M0	-	+	+	-	dMMR	MSI-H	WT	S1465R	WT	-	90%+	deletion
27	female	55	sigmoid colon	G2, moderate differentiation	T3N0M0	+	+	+	+	pMMR	MSI-L/MSS	WT	WT	WT			no deletion
28	male	66	rectum	G2, moderate differentiation	T3N2bM0	+	+	+	+	pMMR	MSI-L/MSS	WT	WT	WT	-		no deletion
29	male	78	ascending colon	G2, moderate differentiation	T3N0M0	+	+	+	+	pMMR	MSI-L/MSS	WT	WT	G12C	-	80%+	no deletion
30	female	77	rectum	G2, moderate differentiation	T3N1bM0	+	+	+	+	pMMR	MSI-L/MSS	WT	WT	WT	-	60%+	no deletion
